# Supplementary material for: Developmental Coordination Disorder before the Age of Three: A Longitudinal Retrospective Study in a Belgian Center for Developmental Disabilities
Source: Children (Basel). 2022 Mar 2;9(3):334. doi: 10.3390/children9030334 (PMC8947167; doi:10.3390/children9030334)
Supplement: Supplementary file 1 [file children-09-00334-s001.zip]

Archive with 1 entries (1 files):
- children-1540215-supplementary.pdf
